# Supplementary material for: Evaluation of market risk and resource allocation ability of green credit business by deep learning under internet of things
Source: PLoS One. 2022 Apr 7;17(4):e0266674. doi: 10.1371/journal.pone.0266674 (PMC8989314; doi:10.1371/journal.pone.0266674)
Supplement: S1 Data — (XLSX) [file pone.0266674.s001.xlsx]

## Sheet: fig2
2009	34161.8	160172	154748
2010	39362.6	191630	182038
2011	46163.1	227039	216099
2012	50902.3	244643	244822
2013	55329.1	261956	277959
2014	58343.5	277572	308059
2015	60862.1	282040	346420
2016	63671	296236	384221
2017	65289.6	305269	397586
2018	67584.5	325690	402590
2019	70254.3	362459	423659

## Sheet: fig3
2009	8560.5
2010	10107.4
2011	12657.4
2012	35800
2013	16045
2014	18700
2015	23200
2016	58100
2017	68735
2018	72536
2019	85967

## Sheet: fig4
Relevance-A	0.7271
Relevance-B	0.7581
Relevance-C	0.7991

## Sheet: fig5
ISR	0.3243
GLR	0.2746
FIR	0.0301
FIPR	0.0908
CPIV	0.0093
Sargam	0.0094
AR1	0.0095
AR2	0.0096

## Sheet: fig6
ISR	47.4689
GLR	21.3734
FIR	23.0222
FIPR	2.2124
CPIV	3.6758

## Sheet: fig7
ISR	0.1506
GLR	0.1592
FIR	0.0231
FIPR	0.0864
CPIV	-0.0451
Sargam	0.1755
AR1	0.0042
AR2	0.3791

## Sheet: fig8
ISR	3.2572
GLR	2.4542
FIR	4.1038
FIPR	0.5965
CPIV	-2.5556

## Sheet: fig9
ISR	0.5499
GLR	0.0897
FIR	0.0439
FIPR	-0.1553
CPIV	0.0486
Sargam	0.4852
AR1	0.0126
AR2	0.742

## Sheet: fig10
ISR	8.3616
GLR	0.9329
FIR	2.7483
FIPR	-0.3572
CPIV	3.6408

## Sheet: fig11
ISR	0.3182
GLR	0.5867
FIR	0.0155
FIPR	0.6323
CPIV	0.0007
Sargam	0.238
AR1	0.0001
AR2	0.8575

[truncated: 5 more sheets: fig12, fig13, fig14, fig15, fig16]
